# Supplementary material for: Planned mode of birth after previous caesarean section and women's use of psychotropic medication in the first year postpartum: a population-based record linkage cohort study
Source: Psychol Med. 2021 Jan 28;52(14):3210–21. doi: 10.1017/S0033291720005322 (PMC9693703; doi:10.1017/S0033291720005322)
Supplement: Supplementary file 1 [file S0033291720005322sup.zip]

Archive with 2 entries (2 files):
- S0033291720005322sup001.docx
- S0033291720005322sup002.docx
